# Supplementary material for: Identification of robust diagnostic and prognostic gene signatures in different grades of gliomas: a retrospective study
Source: PeerJ. 2021 May 11;9:e11350. doi: 10.7717/peerj.11350 (PMC8121073; doi:10.7717/peerj.11350)
Supplement: Supplemental Information 1 [file peerj-09-11350-s001.zip › PCR-data_revised.xls]

## Sheet: data
	Ct				Ctaverage				△Ct=Cttarget gene-CtGAPDH			△△Ct=△Cttest-△Ctcontrol			Amplification times=2-△△Ct
sample name	GAPDH	HSPA5	MTPN		GAPDH	HSPA5	MTPN		HSPA5	MTPN		HSPA5	MTPN		HSPA5	MTPN
N01	14.4108	20.4093	19.9034
N01	14.4902	20.3861	20.2852		14.4566	20.3923	20.2937		5.9357	5.83712		0.111596	0.876198		0.925563	0.544801
N01	14.4689	20.3815	20.6926
N02	14.1653	20.3541	19.335
N02	14.1285	20.3895	19.3923		14.1861	20.4306	19.3614		6.24447	5.17523		0.420369	0.21431		0.747233	0.861958
N02	14.2646	20.5482	19.3567
N03	12.311	18.5726	19.4474
N03	12.3356	18.5516	19.7636		12.327	18.5612	19.6638		6.23415	7.33672		0.410048	2.3758		0.752599	0.192669
N03	12.3345	18.5594	19.7802
N04	14.8329	21.1542	20.01
N04	14.7034	21.5279	19.8		14.7466	21.4272	19.8476		6.68054	5.10099		0.856436	0.140072		0.552315	0.907474
N04	14.7037	21.5994	19.7329
N05	17.9627	24.2871	23.8755
N05	17.9978	24.1809	23.9276		18.0806	24.2722	23.8903		6.19156	5.80974		0.367454	0.84882		0.775149	0.555239
N05	18.2813	24.3484	23.8679
N06	19.8395	25.5896	25.7901
N06	19.9364	25.7462	25.4547		19.8182	25.6758	25.6955		5.85764	5.87726		0.0335355	0.916346		0.977023	0.529849
N06	19.6787	25.6917	25.8416
N07	12.7558	18.6629	17.5264
N07	12.7396	18.6732	17.8522		12.7498	18.5796	17.7111		5.82984	4.96135		0.00573633	0.000436651		0.996032	0.999697
N07	12.754	18.4027	17.7549
N08	12.311	18.5726	19.139
N08	13.3368	18.5516	19.5768		12.9941	18.5642	19.532		5.57012	6.53792		-0.253983	1.577		1.1925	0.335177
N08	13.3345	18.5685	19.8802
N09	13.8981	19.669	17.7785
N09	13.887	18.6316	19.9744		13.8354	19.021	19.0765		5.18561	5.24116		-0.638493	0.280244		1.5567	0.823452
N09	13.7211	18.7623	19.4768
N10	12.4567	18.1033	19.9608
N10	12.9876	18.4373	19.5378		12.6708	18.3228	19.5447		5.65203	6.87398		-0.172075	1.91306		1.12668	0.265528
N10	12.5679	18.4277	19.1355
L01	12.7558	18.6619	17.5264
L01	12.7398	18.6682	17.8511		12.7499	18.574	17.7108		5.8241	4.96092		0	0		1	1
L01	12.754	18.3917	17.7549
L02	12.6841	17.4533	17.6076
L02	12.6517	17.6525	17.669		12.6856	17.6107	17.6338		4.92506	4.9482		-0.899045	-0.0127201		1.86483	1.00886
L02	12.7211	17.7262	17.6248
L03	14.9093	20.3343	19.7032
L03	14.8264	20.3299	19.8299		14.8487	20.2827	19.8004		5.43404	4.95167		-0.390065	-0.00924333		1.31045	1.00643
L03	14.8104	20.1839	19.8679
L04	14.8129	20.3046	21.1571
L04	14.9816	20.4755	20.5414		14.9226	20.4179	20.7955		5.4953	5.87285		-0.328803	0.911935		1.25597	0.531472
L04	14.9734	20.4736	20.6879
L05	12.671	18.2476	17.337
L05	12.6723	18.3585	17.3616		12.708	18.3349	17.3207		5.62689	4.61266		-0.197215	-0.34826		1.14648	1.27302
L05	12.7808	18.3986	17.2634
L06	14.8329	21.1542	20.01
L06	14.7034	21.5279	19.8211		14.7467	21.4272	19.9086		6.68053	5.162		0.856432	0.201077		0.552317	0.869901
L06	14.7037	21.5994	19.8949
L07	14.9876	20.3443	19.9042
L07	14.9264	20.4699	20.8999		14.9399	20.3333	20.1907		5.39347	5.25081		-0.430629	0.289893		1.34782	0.817963
L07	14.9057	20.1858	19.7679
L08	11.8841	17.4535	17.6776
L08	12.7717	17.6525	16.7644		12.4589	17.6541	17.4033		5.19512	4.94433		-0.62898	-0.0165861		1.54647	1.01156
L08	12.7211	17.8562	17.7679
L09	13.898	19.789	17.7885
L09	13.888	18.8715	18.9744		13.9023	19.1843	18.8872		5.28192	4.98485		-0.542187	0.0239366		1.45618	0.983545
L09	13.9211	18.8923	19.8988
L10	17.0881	21.5609	21.5698
L10	17.0238	22.6967	21.9888		17.0636	22.3503	21.8487		5.28673	4.7851		-0.537375	-0.175823		1.45133	1.12961
L10	17.079	22.7934	21.9875
L11	15.1	20.3542	20.039
L11	15.0967	20.1234	19.779		14.9925	20.3956	19.8015		5.40309	4.80906		-0.421017	-0.151857		1.33887	1.111
L11	14.7808	20.709	19.5867
L12	14.0879	19.9874	19.3457
L12	14.1688	19.4976	20.5865		14.1115	20.0505	19.944		5.93905	5.83256		0.11495	0.871638		0.923414	0.546526
L12	14.0777	20.6665	19.8999
L13	11.8892	17.4535	17.6893
L13	12.8544	17.6535	16.6144		12.4688	17.6547	17.3631		5.18591	4.89434		-0.638189	-0.0665744		1.55637	1.04723
L13	12.6627	17.857	17.7856
L14	14.1676	20.1346	19.8671
L14	14.7822	20.679	19.2788		14.4355	20.4534	19.4232		6.01796	4.9877		0.193858	0.0267867		0.874265	0.981604
L14	14.3567	20.5468	19.1237
L15	15.09	20.124	19.705
L15	15.0764	20.3677	19.6186		14.8917	20.382	19.8218		5.4903	4.93008		-0.333805	-0.0308361		1.26033	1.0216
L15	14.5088	20.6544	20.1419
HO1	14.1585	18.7634	19.1115
HO1	14.1259	18.9076	19.2479		14.1479	18.8113	19.0835		4.66342	4.93553		-1.16069	-0.0253839		2.23564	1.01775
HO1	14.1594	18.763	18.8909
HO2	14.4603	19.2207	20.2578
H02	14.6633	19.1952	20.6667		14.5987	19.1753	20.5198		4.57665	5.92115		-1.24745	0.960228		2.37422	0.513976
H02	14.6725	19.11	20.635
H03	14.1368	19.8038	20.4036
H03	13.9656	19.9007	20.5822		14.0018	19.8607	20.5306		5.85889	6.52877		0.03479	1.56785		0.976174	0.33731
H03	13.903	19.8775	20.6058
H04	12.8025	18.1122	19.7406
H04	12.7876	18.5003	19.7265		12.7914	18.3097	19.6312		5.51832	6.83981		-0.305785	1.8789		1.23609	0.271892
H04	12.784	18.3166	19.4265
H05	16.8781	21.4071	21.6367
H05	16.9068	21.3596	21.365		16.9156	21.3865	21.4289		4.47092	4.51327		-1.35319	-0.447648		2.55476	1.36382
H05	16.9619	21.3929	21.2848
HO6	15.1585	18.7434	19.3215
HO6	14.1259	18.8076	19.2679		14.4813	18.7713	19.0935		4.29008	4.6122		-1.53402	-0.348717		2.89592	1.27343
HO6	14.1594	18.763	18.6909
H07	16.8781	21.4091	21.2367
H07	16.9068	21.3596	21.455		16.9156	21.4538	21.4567		4.53825	4.54107		-1.28585	-0.419844		2.43826	1.33778
H07	16.9619	21.5929	21.6782
HO8	15.157	18.8771	18.4875
HO8	14.1389	19.8796	19.0439		14.4915	18.9689	19.0032		4.4774	4.51166		-1.3467	-0.449261		2.54331	1.36534
HO8	14.1787	18.1501	19.4781
H09	11.8981	17.4335	17.6059
H09	13.0954	17.7745	16.8037		12.7793	17.6229	17.5655		4.84359	4.78627		-0.980513	-0.174647		1.97317	1.12869
H09	13.3443	17.6605	18.2871
H10	12.3422	17.5726	18.2491
H10	13.4432	17.6612	18.3858		13.0047	17.9008	18.8384		4.89605	5.83367		-0.92805	0.872752		1.9027	0.546104
H10	13.2288	18.4685	19.8802
H11	12.765	18.892	17.5389
H11	12.5488	18.9882	17.7541		12.6909	18.9373	17.6561		6.24638	4.96517		0.422281	0.00424867		0.746244	0.997059
H11	12.7591	18.9318	17.6753
H12	14.9547	20.0652	21.1784
H12	14.7653	20.484	19.0773		14.7002	20.1884	19.6169		5.48818	4.9167		-0.335922	-0.0442171		1.26218	1.03112
H12	14.3806	20.0159	18.5949
H13	12.3875	18.6803	16.2346
H13	12.8753	19.8953	17.0452		12.5672	18.958	17.0854		6.39078	4.51823		0.566677	-0.442687		0.67517	1.35913
H13	12.4387	18.2984	17.9765
H14	12.3333	17.3455	16.6416
H14	12.2499	16.6294	16.5281		12.2861	17.0214	16.9093		4.73537	4.62318		-1.08873	-0.337733		2.12687	1.26377
H14	12.2751	17.0895	17.5581
H15	12.9077	17.2233	16.8951
H15	12.2349	17.4005	16.7956		12.3837	17.3226	16.8885		4.93888	4.50476		-0.885218	-0.456161		1.84704	1.37189
H15	12.0087	17.344	16.9748
N:normal
L:WHOII
H:WHOIII/IV
